# Supplementary material for: Comparison of Quantification Methods to Estimate Farm-Level Usage of Antimicrobials Other than in Medicated Feed in Dairy Farms from Québec, Canada
Source: Microorganisms. 2021 May 20;9(5):1106. doi: 10.3390/microorganisms9051106 (PMC8160742; doi:10.3390/microorganisms9051106)
Supplement: Supplementary file 1 [file microorganisms-09-01106-s001.zip]

Archive with 3 entries (3 files):
- microorganisms-1190982 - Table S1 FINAL.pdf
- microorganisms-1190982 - Table S2 FINAL.pdf
- microorganisms-1190982 - Table S3 FINAL.pdf
